# Supplementary material for: Nuclear deformation and dynamics of migrating cells in 3D confinement reveal adaptation of pulling and pushing forces
Source: Sci Adv. 2024 Aug 21;10(34):eadm9195. doi: 10.1126/sciadv.adm9195 (PMC11338266; doi:10.1126/sciadv.adm9195)
Supplement: Supplementary file 2 — Table S4 [file sciadv.adm9195_table_s4.zip]

Archive with 1 entries (1 files):
- adm9195_table_s4.xlsx
