# Supplementary material for: Nuclear deformation and dynamics of migrating cells in 3D confinement reveal adaptation of pulling and pushing forces
Source: Sci Adv. 2024 Aug 21;10(34):eadm9195. doi: 10.1126/sciadv.adm9195 (PMC11338266; doi:10.1126/sciadv.adm9195)
Supplement: Supplementary file 2 — Table S4 [file sciadv.adm9195_table_s4.zip › adm9195_table_s4.xlsx]

## Sheet: SM table 4
Supplementary Table 4
Primer sequences to generate the desired EGFP-DN-KASH pDNA
Specificity		Sequences:
ATG-Kash+stop_fwd		GCATGGACGAGCTGTACAAGATGGGAGGAGGAGGAGGAG
ATG-Kash+stop_rev		TTTTTTTTTTTTTTTTTGCAGTCAGAGTGGAGGAGGGCC
pSTIA120-luc+rbs_fwd		TATAGGGAGACCCAAGCTGGATGGTGAGCAAGGGCGAG
pSTIA120-luc+rbs_rev		CTTGTACAGCTCGTCCATGC
eGFP KASH+pVAX_fwd		TACCGCGGGCCCGGGATCCACCGGTGCCACCATGGTGAGCAAGGGCGAG
eGFP KASH+pVAX_rev		TGATTATGATCTAGAGTCGCGGCCGCTCAGAGTGGAGGAGGGCC
pDNA sequences to target Paxillin and DN-KASH in MDA-MB-231 cells
Specificity		Sequences:
pDNA Paxillin-EGFP		CGGTACCGCGGGCCCGGGATCCACCGGTCGCCACCATGGTGAGCAAGGGCGAGGAGCTGTTCACCGGGGTGGTGCCCATCCTGGTCGAGCTGGACGGCGACGTAAACGGCCACAAGTTCAGCGTGTCCGGCGAGGGCGAGGGCGATGCCACCTACGGCAAGCTGACCCTGAAGTTCATCTGCACCACCGGCAAGCTGCCCGTGCCCTGGCCCACCCTCGTGACCACCCTGACCTACGGCGTGCAGTGCTTCAGCCGCTACCCCGACCACATGAAGCAGCACGACTTCTTCAAGTCCGCCATGCCCGAAGGCTACGTCCAGGAGCGCACCATCTTCTTCAAGGACGACGGCAACTACAAGACCCGCGCCGAGGTGAAGTTCGAGGGCGACACCCTGGTGA…
pVAX-DN-KASH-EGFP		ACCCGCTGATCAGCCTCGACTGTGCCTTCTAGTTGCCAGCCATCTGTTGTTTGCCCCTCCCCCGTGCCTTCCTTGACCCTGGAAGGTGCCACTCCCACTGTCCTTTCCTAATAAAATGAGGAAATTGCATCGCATTGTCTGAGTAGGTGTCATTCTATTCTGGGGGGTGGGGTGGGGCAGGACAGCAAGGGGGAGGATTGGGAAGACAATAGCAGGCATGCTGGGGATGCGGTGGGCTCTATGGCTTCTACTGGGCGGTTTTATGGACAGCAAGCGAACCGGAATTGCCAGCTGGGGCGCCCTCTGGTAAGGTTGGGAAGCCCTGCAAAGTAAACTGGATGGCTTTCTCGCCGCCAAGGATCTGATGGCGCAGGGGATCAAGCTCTGATCAAGAGACAG…
pDNA-DN-KASH-EGFP		AATGGTTACAAATAAAGCAATAGCATCACAAATTTCACAAATAAAGCATTTTTTTCACTGCATTCTAGTTGTGGTTTGTCCAAACTCATCAATGTATCTTAAGGCGTAAATTGTAAGCGTTAATATTTTGTTAAAATTCGCGTTAAATTTTTGTTAAATCAGCTCATTTTTTAACCAATAGGCCGAAATCGGCAAAATCCCTTATAAATCAAAAGAATAGACCGAGATAGGGTTGAGTGTTGTTCCAGTTTGGAACAAGAGTCCACTATTAAAGAACGTGGACTCCAACGTCAAAGGGCGAAAAACCGTCTATCAGGGCGATGGCCCACTACGTGAACCATCACCCTAATCAAGTTTTTTGGGGTCGAGGTGCCGTAAAGCACTAAATCGGAACCCTAA…
