# Supplementary material for: Nuclear deformation and dynamics of migrating cells in 3D confinement reveal adaptation of pulling and pushing forces
Source: Sci Adv. 2024 Aug 21;10(34):eadm9195. doi: 10.1126/sciadv.adm9195 (PMC11338266; doi:10.1126/sciadv.adm9195)
Supplement: Supplementary file 3 — Movies S1 to S8 [file sciadv.adm9195_movies_s1_to_s8.zip]

Archive with 8 entries (8 files):
- adm9195_movie_s1.avi
- adm9195_movie_s2.avi
- adm9195_movie_s3.avi
- adm9195_movie_s5.avi
- adm9195_movie_s6.avi
- adm9195_movie_s7.avi
- adm9195_movie_s8.avi
- adm9195_movie_s4.mp4
